# Supplementary material for: Human-mediated admixture shapes high genetic diversity and the invasion dynamics of Lupinus nootkatensis in Iceland
Source: Sci Rep. 2026 May 22;16:23502. doi: 10.1038/s41598-026-54580-3 (PMC13416141; doi:10.1038/s41598-026-54580-3)
Supplement: Supplementary file 3 — Supplementary Material 3 [file 41598_2026_54580_MOESM3_ESM.xlsx]

## Sheet: Arkusz1
Table S2. Assessment of genetic similarity between the analyzed L. nootkatensis populations based on the calculated Dice's coefficient (Si) values.
Population	1	2	3	4	5	6	7	8	9	10	11	12	13	14	15	16	17	18	19	20	21	22	23	24	25	26	27	28	29	30	31	32	33
1	1
2	0.30137	1
3	0.25714	0.24658	1
4	0.37975	0.31707	0.37975	1
5	0.31429	0.41096	0.4	0.48101	1
6	0.30303	0.43478	0.30303	0.37333	0.60606	1
7	0.3125	0.38806	0.21875	0.30137	0.53125	0.46667	1
8	0.28125	0.32836	0.40625	0.35616	0.4375	0.43333	0.34483	1
9	0.23853	0.23214	0.44037	0.38983	0.42202	0.4	0.29126	0.25243	1
10	0.28571	0.24658	0.42857	0.40506	0.45714	0.36364	0.3125	0.53125	0.38532	1
11	0.26667	0.22222	0.23333	0.17391	0.23333	0.28571	0.25926	0.33333	0.18182	0.33333	1
12	0.24242	0.31884	0.21212	0.32	0.27273	0.32258	0.26667	0.4	0.24762	0.51515	0.42857	1
13	0.28125	0.35821	0.34375	0.24658	0.3125	0.26667	0.2069	0.37931	0.29126	0.4375	0.40741	0.6	1
14	0.25641	0.22222	0.38462	0.29885	0.35897	0.27027	0.19444	0.41667	0.37607	0.30769	0.29412	0.32432	0.36111	1
15	0.21538	0.23529	0.24615	0.21622	0.27692	0.32787	0.20339	0.37288	0.19231	0.30769	0.32727	0.39344	0.50847	0.49315	1
16	0.26866	0.28571	0.26866	0.15789	0.26866	0.25397	0.16393	0.42623	0.18868	0.32836	0.31579	0.38095	0.42623	0.34667	0.45161	1
17	0.23077	0.32727	0.26923	0.19672	0.30769	0.25	0.21739	0.34783	0.24176	0.30769	0.28571	0.375	0.56522	0.3	0.46809	0.32653	1
18	0.12698	0.36364	0.12698	0.19444	0.28571	0.27119	0.14035	0.35088	0.09804	0.28571	0.37736	0.44068	0.42105	0.22535	0.41379	0.4	0.44444	1
19	0.21053	0.25316	0.26316	0.25882	0.31579	0.25	0.2	0.28571	0.29565	0.28947	0.24242	0.30556	0.31429	0.45238	0.3662	0.27397	0.41379	0.26087	1
20	0.15152	0.31884	0.33333	0.24	0.33333	0.35484	0.2	0.43333	0.22857	0.27273	0.28571	0.3871	0.33333	0.37838	0.45902	0.31746	0.5	0.40678	0.44444	1
21	0.15385	0.20588	0.30769	0.21622	0.21538	0.2623	0.16949	0.30508	0.26923	0.21538	0.21818	0.22951	0.27119	0.35616	0.43333	0.25806	0.38298	0.24138	0.3662	0.45902	1
22	0.23377	0.325	0.23377	0.30233	0.33766	0.32877	0.22535	0.28169	0.34483	0.23377	0.14925	0.24658	0.28169	0.35294	0.30556	0.27027	0.23729	0.2	0.28916	0.24658	0.25	1
23	0.31884	0.25	0.28986	0.35897	0.28986	0.30769	0.15873	0.31746	0.35185	0.28986	0.16949	0.30769	0.34921	0.41558	0.40625	0.27273	0.35294	0.22581	0.4	0.30769	0.375	0.36842	1
24	0.27397	0.28947	0.32877	0.34146	0.32877	0.31884	0.20896	0.29851	0.35714	0.30137	0.22222	0.37681	0.32836	0.2963	0.32353	0.31429	0.36364	0.24242	0.43038	0.37681	0.26471	0.4	0.44444	1
25	0.21875	0.23881	0.125	0.19178	0.3125	0.23333	0.13793	0.27586	0.15534	0.25	0.18519	0.23333	0.24138	0.19444	0.16949	0.32787	0.21739	0.24561	0.2	0.2	0.10169	0.28169	0.22222	0.23881	1
26	0.26829	0.32941	0.2439	0.35165	0.36585	0.4359	0.34211	0.26316	0.46281	0.31707	0.27778	0.38462	0.28947	0.33333	0.31169	0.20253	0.3125	0.18667	0.38636	0.25641	0.25974	0.40449	0.41975	0.47059	0.28947	1
27	0.25581	0.26966	0.30233	0.31579	0.37209	0.39024	0.325	0.35	0.48	0.32558	0.28947	0.31707	0.35	0.51064	0.41975	0.28916	0.29412	0.20253	0.5	0.26829	0.32099	0.47312	0.42353	0.33708	0.2	0.55102	1
28	0.30556	0.21333	0.25	0.24691	0.38889	0.35294	0.30303	0.42424	0.28829	0.36111	0.29032	0.29412	0.36364	0.275	0.29851	0.28986	0.33333	0.24615	0.25641	0.32353	0.26866	0.35443	0.25352	0.32	0.39394	0.33333	0.34091	1
29	0.26087	0.25	0.17391	0.17949	0.4058	0.36923	0.31746	0.25397	0.2037	0.31884	0.27119	0.36923	0.4127	0.25974	0.40625	0.36364	0.35294	0.29032	0.21333	0.27692	0.1875	0.28947	0.20588	0.25	0.44444	0.32099	0.25882	0.47887	1
30	0.30986	0.35135	0.30986	0.35	0.28169	0.32836	0.21538	0.27692	0.34545	0.3662	0.16393	0.32836	0.30769	0.25316	0.24242	0.17647	0.30189	0.125	0.38961	0.29851	0.27273	0.30769	0.34286	0.45946	0.18462	0.40964	0.36782	0.27397	0.25714	1
31	0.29333	0.33333	0.29333	0.35714	0.29333	0.22535	0.14493	0.34783	0.26316	0.32	0.24615	0.22535	0.4058	0.24096	0.17143	0.19444	0.24561	0.23529	0.2963	0.16901	0.17143	0.26829	0.2973	0.28205	0.28986	0.25287	0.32967	0.31169	0.18919	0.31579	1
32	0.27273	0.46377	0.36364	0.26667	0.27273	0.25806	0.2	0.33333	0.22857	0.33333	0.32143	0.45161	0.5	0.21622	0.32787	0.28571	0.375	0.30508	0.33333	0.3871	0.22951	0.19178	0.33846	0.37681	0.2	0.25641	0.29268	0.29412	0.27692	0.56716	0.42254	1
33	0.13333	0.17949	0.29333	0.30952	0.34667	0.30986	0.17391	0.37681	0.29825	0.24	0.18462	0.25352	0.28986	0.40964	0.4	0.25	0.21053	0.23529	0.2963	0.39437	0.42857	0.26829	0.43243	0.30769	0.26087	0.29885	0.30769	0.28571	0.18919	0.26316	0.25	0.28169	1
